# Supplementary material for: Effects of Different Sediment Improvers on the Growth Environment, Innate Immune Responses, and Intestinal Health of Procambarus clarkii
Source: Biology (Basel). 2025 Apr 11;14(4):407. doi: 10.3390/biology14040407 (PMC12025267; doi:10.3390/biology14040407)
Supplement: Supplementary file 1 [file biology-14-00407-s001.zip]

Archive with 1 entries (1 files):
- biology-3551563-supplementary.pdf
